# Supplementary material for: Functional Characterization of 14 Pht1 Family Genes in Yeast and Their Expressions in Response to Nutrient Starvation in Soybean
Source: PLoS One. 2012 Oct 25;7(10):e47726. doi: 10.1371/journal.pone.0047726 (PMC3485015; doi:10.1371/journal.pone.0047726)
Supplement: Text S1 — Protein sequences of GmPTs. (TXT) [file pone.0047726.s009.txt]

>GmPT1 [organism=Glycine max] [Glyma02g00840] Soybean Phosphate Transporter 1 in Pht1 family, Protein sequence
MAGELGVLNALDVAKTQWYHFTAIVIAGMGFFTDAYDLFCISLVTKLLGRLYYTEPGAPKPGSLPPRVQASVTGVALCGTLAGQLFFGWLGDKMGRKRVYGLTLILMVVCSLASGLSFGSTPEGVMASLCFFRFWLGFGIGGDYPLSATIMSEYANKKTRGAFIAAVFAMQGFGILAGGVVALIVSYAYDQKYKLPSYEQNPEASLDPAFDYVWRIVLMFGAVPAALTYYWRMKMPETARYTALVAKNAKQAAADMSKVLQVELEAEEEKVKKLTENESNKYGLFTKEFVKRHGLHLLGTTTTWFLLDIAFYSQNLFQKDIFSAIGWIPPAKEMNAIHEVYKIARAQTLIALCSTVPGYWFTVALIDYMGRFAIQLLGFFFMTVFMFALAIPYDHWSEKENRIGFVVMYSFTFFFANFGPNSTTFVVPAEIFPARLRSTCHGISAAAGKAGAIVGAFGFLYAAQSKDPSKTDAGYPTGIGIKNSLIMLGVINFIGMLFTLLVPESKGKSLEELSGENGENDAEHAVSARTVPV

>GmPT2 [organism=Glycine max] [Glyma03g31950] Soybean Phosphate Transporter 2 in Pht1 family, Protein sequence
MAREQIQVLNALDVAKTQWYHFTAIIIAGMGFFTDAYDLFCISLVTKLLGRIYYHVDGAAKPGTLPPNVSAAVNGVAFCGTLSGQLFFGWLGDKMGRKKVYGMTLMLMVICSIGSGLSFGHSAKSVIATLCFFRFWLGFGIGGDYPLSATIMSEYSNKKTRGAFIAAVFAMQGFGILAGGIFAIIISVAFKERFDAPPYELDPAGSTVAQADYIWRIIVMVGALPAALTYYWRMKMPETARYTALVAKNTKQAAADMSKVLQVEIQAEPQKEEQKANSYGLFSKEFLRRHGLHLLGTASTWFLLDIAFYSQNLFQKDIFSAIGWIPPAKTMNAIEEVYRIARAQTLIALCSTVPGYWFTVALIDKIGRFAIQLMGFFFMTVFMFALAIPYDHWTHKDNRIGFVVIYSLTFFFANFGPNATTFVVPAEIFPARFRSTCHGISSASGKLGAIVGAFGFLYLAQNKDKSKADAGYPAGIGVKNALIVLGVVNILGFFFTFLVPEANGKSLEEMSGENDEDVGTQEESEQSHSHNNNRTVPYV

>GmPT3 [organism=Glycine max] [Glyma07g34870] Soybean Phosphate Transporter 3 in Pht1 family, Protein sequence
MLWFKMARLKVLSTLDTSRTQYYHFKAIIIAGMGLFTDAYDLFSITLIIKIIGRVYYDHREGEHRYETPPEVVSALVAVALLGTAVGQLVFGRLGDLKGRRRVYGFSLLLMVFSSLASGFSICRRKTCVLLTLGFFRFFLGLGIGGDYPLSSTIMSEFANKKTRGSFIAAVFSMQGFGILASSTVTMAVCSIFRAASKNSEADLAWRLILMLGSVPAAMTYYWRMMMPETARYTALVEQNVMQAAKDMEKVLDVTLSQIAEEHPLPPTPHPYPLLSREFLRRHGRDLFACSSTWFLVDIVFYSQVLFQSEIYKRYLDKKEEVDVYQETFHVAWIQAVIAVCSTIPGYFFSVYFIDKWGRVKIQMMGFFFMALAFFAIGIPYYSFWTTEDHNMNKGFMVLYGLAFFFANFGPNTTTFIVPAELFPARFRSTCHGISGAVGKVGAIIGSVGFLWASHKKKENGYPKGIGMEVTLIILGVVCLLGMLVTYLFTRETMGRSLEENEVESVNHEVEEHDNL

>GmPT4 [organism=Glycine max] [Glyma10g00950] Soybean Phosphate Transporter 4 in Pht1 family, Protein sequence
MAGELGVLNALDVAKTQWYHFTAIVIAGMGFFTDAYDLFCISLVTKLLGRLYYTEPGAPKPGTLPPRVQASVTGVALCGTLAGQLFFGWLGDKMGRKKVYGLTLILMVVSSLASGLSFGSTAEGVMATLCFFRFWLGFGIGGDYPLSATIMSEYANKKTRGAFIAAVFAMQGFGILAGGVVALIVSYAYDQKYKLPSYAQNPEASLDPSFDYVWRIVLMFGAIPAALTYYWRMKMPETARYTALVAKNAKQAAADMSKVLQVELEAEEEKVMKLTENESNKYGLFTKEFAKRHGLHLLGTTTTWFLLDIAFYSQNLFQKDIFSAIGWIPPAKEMNAIHEVYKIARAQTLIALCSTVPGYWFTVALIDYMGRFAIQLMGFFFMTVFMFALAIPYHHWSEKDNRIGFVVMYSFTFFFANFGPNATTFVVPAEIFPARLRSTCHGISAAAGKAGAIVGAFGFLYAAQSKDPSKTDAGYPTGIGIKNSLIMLGVINFIGMLFTLLVPEAKGKSLEELSGENNENDAEHAVSARTVPV

>GmPT5 [organism=Glycine max] [Glyma10g04230] Soybean Phosphate Transporter 5 in Pht1 family, Protein sequence
MGKEQVQVLNALDVAKTQWYHFTAIIIAGMGFFTDAYDLFCISLVTKLLGRIYYHVDGAAKPGSLPPNVSAAVNGVAFVGTLSGQLFFGWLGDKMGRKKVYGMTLALMVIASIASGLSFGHDAKTVMTTLCFFRFWLGFGIGGDYPLSATIMSEYSNKKTRGAFIAAVFAMQGFGILAGGVFAIIIASVFKSKFDSPPYEVDPLGSTVPQADYVWRIILMFGAIPAAMTYYSRSKMPETARYTALVAKNMEKAAADMSKVMNMEIQAEPKKEEEAQAKSYGLFSKEFMSRHGLHLLGTTSTWFLLDIAFYSQNLFQKDIFSAIGWIPPAKTMNALEEVFFIARAQTLIALCSTVPGYWFTVAFIDRIGRFAIQLMGFFFMTIFMFALAIPYDHWTLRENRIGFVVIYSLTFFFANFGPNATTFVVPAEIFPARFRSTCHGISSASGKLGAMVGAFGFLYLAQNQDPSKADAGYPAGIGVRNSLLVLGVINILGFMFTFLVPEAKGRSLEEISGEQEEETKV

>GmPT6 [organism=Glycine max] [Glyma10g33020] Soybean Phosphate Transporter 6 in Pht1 family, Protein sequence
MARDQLQVLNALDVAKTQWYHFTAIVIAGMGFFTDAYDLFCISLVTKLLGRIYYFEGHDKPGSLPSNVSAAINGVAFCGTLAGQLFFGWLGDKMGRKRVYGMTLMLMVICSIASGLSFGKDPKAVMATLCFFRFWLGFGIGGDYPLSATIMSEYANKKTRGAFIAAVFAMQGFGILAGGTVAIVVSSAFKALYPAPAFQVNPVLSTVPQADYVWRIILMFGALPALLTYYWRMKMPETARYTALVAKNAKQAAADMSKVLQVEIEAEQEKVEQLDTRKGNEFGLFTKQFLRRHGLHLLGTAVTWFLLDIAYYSQNLFQKDIFSTIGWIPEAKTMNAIEEVFKIARAQTLIALCSTVPGYWFTVALIDKMGRFTIQLMGFFFMTVFMFALAIPYHHWTMKGNQIGFVVLYSLTFFFANFGPNATTFVVPAEIFPARLRSTCHGISAAAGKAGAMVGAFGYLYTQNAIGLRNTLIVLGVVNFLGLLFTFLVPESKGKSLEEMSA

>GmPT7 [organism=Glycine max] [Glyma10g33030] Soybean Phosphate Transporter 7 in Pht1 family, Protein sequence
MAGGQLGVLNALDVAKTQWYHFTAIVIAGMGFFTDAYDLFCISLVTKLLGRLYYTDIRNPKPGVLPPNVQAAVTGVALCGTLAGQLFFGWLGDKLGRKRVYGLTLMLMVLCSIASGLSFGDTPKGVMATLCFFRFWLGFGIGGDYPLSATIMSEYANKKTRGSFIAAVFAMQGFGIMAGGIVALIVSSAYDHKYDLPSYKDNPAGSKVDSLDYVWRIILMFGAVPAALTYYWRMKMPETARYTALVAKNAKQAASDMSKVLQVEVEAEEDKLQHMVESENQKYGLFSKEFAKRHGLHLVGTTVTWFLLDIAFYSQNLFQKDIFTAIGWIPPAQDMNAIHEVYRIARAQTLIALCSTVPGYWFTVAFIDIIGRFAIQLMGFFFMTVFMFALAIPYNHWKNHNNIGFVVMYSFTFFFSNFGPNATTFVVPAEIFPARLRSTCHGISAAAGKAGAIVGAFGFLYAAQSTNPNKVDHGYPTGIGVKNSLIVLGVINFFGMVFTLLVPESKGKSLEELSGENEDDGAEAIEMAGSARTVPV

>GmPT8 [organism=Glycine max] [Glyma13g08720] Soybean Phosphate Transporter 8 in Pht1 family, Protein sequence
MALEVLEALDSARTQWYHVTAIVIAGMGFFTDAYDLFCISTVSKLLGRLYYFDPSTPTVPGKLPLNVNNMVTGVALVGTLSGQLVFGWLGDKLGRKKVYGITLILMVFCAICSGLSFGATAKSVMGTLCFFRFWLGFGIGGDYPLSATIMSEYANKRTRGAFIAAVFAMQGVGIIFAGLVSMALSGIFKYYYPAPAYIDNPVLSTQPEGDLLWRLVLMIGSVPAMLTYYWRMKMPETGRYTAIIEGNVKQAAADMAKVLDIEIQAEQDKLAEFNANNNYPLWSNEFFKRHGRHLIGTMSSWFLLDIAFYSQNLTQKDIFPAVGLIHKDFEMDAIREVFETSRAMFVIALLGTFPGYWFTVFFIEKIGRYKIQLIGFFMMSFFMFIIGVKYDYLKNEGKGYFALLYGLTFFFANFGPNSTTFVLPAELFPTRVRSTCHALSAAAGKAGALVGTFGIQSLTVGGQSYKIKKVMIILAVTNLLGFFSSFLVTETKGRSLEEISGEDGRESELTPTPNNRIQD

>GmPT9 [organism=Glycine max] [Glyma14g28780] Soybean Phosphate Transporter 9 in Pht1 family, Protein sequence
MALEVLEALDSARTQWYHVTAIVIAGMGFFTDAYDLFCISTVSKLLGRLYYFDPSTPNLPGKLPLSVNNMVTGVAIVGTLTGQLIFGWLGDKLGRKKVYGITLILMVICAICSGLSFGATPKSVMGTLCFFRFWLGFGIGGDYPLSATIMSEYANKRTRGAFIAAVFAMQGVGIIFAGLVSMTLSAIFKHYYPAPAYINDPVLSTQPEGDLLWRLVLMIGAVPAMMTYYWRMKMPETGRYTAIIEGNAKQAAADMAKVLDIEIQAEQDKLAEFNASNNYPLWSNEFFQRHGRHLIGTMSSWFLLDIAFYSQNLTQKDIFPAIGLIDKDYQMDAIKEVFETSRAMFVIALLGTFPGYWFTVFFIEKIGRYKIQLIGFFMMSFFMFVIGVKYDYLKNEGKGYFALLYGLTFFFANFGPNSTTFVLPAELFPTRVRSTCHALSAAAGKAGALVGVFGIQCLTVGGESYKIKKVMIILAVTNLLGFFSSFLVTETKGRSLEEISGEDGRESELTPTPNNRVQGSRTETM

>GmPT10 [organism=Glycine max] [Glyma14g36650] Soybean Phosphate Transporter 10 in Pht1 family, Protein sequence
MGFFTDAYDLFCITAVIKLIGRLYYYDPNSHSPGKLPKNVNNAITGVALCGTLAGQLFFGWLGDKLGRKRVYGITLVTMVGCALASGLSFGSTAKSVVASLCFFRFWLGFGIGGDYPLSAVIMSEYANQKTRGAFVAAVFAMQGVGILVAGGVAMLVSKLFLFAYPARIFAEDAVQSTQPEADFVWRIVLMFGAFPAALTYYWRMKMPETARYTALVEGDHKKAVEDMAKVLDNDIPLEESNARVAATPGPSYGFFSSKFLEKHGLHLLGTTSTWFLLDIAFYSLQLTQKDFYPASGLVPKDSRMNAIEEVFLLSKAMFTVALFATVPGYWCTVYFIDKIGRYKIQLVGFFVMSVCMWILGRKYGEYRGVDCSSDDRLEYCDGNLPMFIILFGLTLFFANFGPNSTTFIVPAELFPARFRSTCHGISAAAGKAGAIIGAFVVQSYTDNAEDKIKGMKKALMTLSVVNFLGFFCTFLVPETRGRSLEEISGEDKELPGNITQDNANETTTDKQKGTKNSNVEKLPETLMV

>GmPT11 [organism=Glycine max] [Glyma19g34710] Soybean Phosphate Transporter 11 in Pht1 family, Protein sequence
MAREQIQVLNALDVAKTQWYHFTAIIIAGMGFFTDAYDLFCISLVTKLLGRIYYHVDGAAKPGTLPPNVSAAVNGVAFCGTLSGQLFFGWLGDKMGRKKVYGMTLMLMVICSIGSGLSFGHSAKSVIATLCFFRFWLGFGIGGDYPLSATIMSEYSNKKTRGAFIAAVFAMQGFGILAGGIFAIIISVAFKERFDAPPYELDPAGSTVPQADYIWRIIVMVGALPAALTYYWRMKMPETARYTALVAKNTKQAAADMSKVLQVEIQAEPQKEEQKANSYGLFSKDFLSRHGLHLLGTASTWFLLDIAFYSQNLFQKDIFSAIGWIPPAKTMNAIEEVYRIARAQTLIALCSTVPGYWFTVALIDKIGRFAIQLMGFFFMTVFMFALAIPYDHWTHKDNRIGFVVIYSLTFFFANFGPNATTFVVPAEIFPARFRSTCHGISSASGKLGAIVGAFGFLYLAQNKDKSKADAGYPAGIGVKNALIVLGVVNILGFFFTFLVPEANGKSLEEMSGENDEDVGTQEESEQSHSQNNNRTVPYV

>GmPT12 [organism=Glycine max] [Glyma20g02660] Soybean Phosphate Transporter 12 in Pht1 family, Protein sequence
MARLKVLSALDTARTQYYHFKAIIIAGMGLFTDAYDLFSITLIIKIIGRVYYGHREGENRYETPPEVVSALVAVALLGTAVGQLVFGRLGDLKGRRRVYGFALLLMVFSSLASGFSICIRKTCVLLTLGFFRFFLGLGIGGDYPLSSTIMSEFANKKTRGSFIAAVFSMQGFGILASSTVTMAVCSIFGAASKNSEADVAWRLILMLGSVPAAMTYYWRMMMPETARYTALVEQNVMQAAKDMEKVLDVTLSQIAEEDPLPPTPHPYPLLSWEFLRRHGPDLFACSSTWFLVDIVFYSQVLFQSEIYKRYLDKKEDVDVYQETFHAAWIQAVIAVCSTIPGYFFSMYFIDKWGRVKIQMMGFFFMALAFFSIGIPYYSYWTTKEHHKNKVFMVLYGLAFFFANFGPNTTTFIVPAELFPARFRSSCHGISGAVGKVGAIIGSVGFLWASHRKKEDGYPKGIGMKVSLIILGGVCLLGMVITYFFTRETMGRSLEENEVEIEEQDNL

>GmPT13 [organism=Glycine max] [Glyma20g34610] Soybean Phosphate Transporter 13 in Pht1 family, Protein sequence
MAGGQLGVLNALDVAKTQWYHFTAIVIAGMGFFTDAYDLFCISLVTKLLGRLYYTDITNPKPGVLPPNVQAAVTGVALCGTLAGQLFFGWLGDKLGRKRVYGLTLMLMVVCSVASGLSFGDTPKGVMATLCFFRFWLGFGIGGDYPLSATIMSEYANKKTRGAFIAAVFAMQGFGILAGGIVALIVSSAYDHKYDLPSYKDNPAGSKVDSLDYVWRIILMFGAVPAGLTYYWRMKMPETARYTALVAKNAKQAASDMSKVLQVEVEAEEDKLQHMVESEHQKYGLFSKEFAKRHGLHLVGTTVTWFLLDIAFYSQNLFQKDIFSAIGWIPPAQDMNAIHEVYRIARAQTLIALCSTVPGYWFTVAFIDIMGRFAIQLMGFFFMTVFMFALAIPYNHWKNHNNIGFVVMYSFTFFFSNFGPNATTFVVPAEIFPARLRSTCHGISAAAGKAGAIVGAFGFLYAAQSTNPDKVDHGYPTGIGVKNSLIVLGVINFFGMVFTLLVPESKGKSLEELSGENEDDGAEAIEMAGSARTVPV

>GmPT14 [organism=Glycine max] [Glyma20g34620] Soybean Phosphate Transporter 14 in Pht1 family, Protein sequence
MARDQLQVLNALDVAKTQWYHFTAIVIAGMGFFTDAYDLFCISLVTKLLGRIYYFEGHDKPGSLPSNVSAAINGVAFCGTLAGQLFFGWLGDKMGRKRVYGMTLMLMVICSIASGLSFGKDPKAVMATLCFFRFWLGFGIGGDYPLSATIMSEYANRKTRGAFIAAVFAMQGFGILAGGTVAIVVSSAFKALYPAPAFQVNPVLSTVPQADYVWRIILMFGALPALLTYYWRMKMPETARYTALVAKNAKQAAADMSKVLQVEIEAEQEKVEQLDTRRGNEFGLFTKQFLRRHGLHLVGTATTWFLLDIAYYSQNLFQKDIFSTIGWIPEAKTMNAVEEVFKIARAQTLIALCSTVPGYWFTVALIDKMGRFTIQLMGFFFMTVFMFALAIPYHHWTMKGNQIGFVVLYSLTFFFANFGPNATTFVVPAEIFPARLRSTCHGISAAAGKAGAMVGAFGYLYAQNAIGLRNTLIVLGVINFLGMLFTFLVPESKGKSLEEMSGEAEEETTAATRESAMEAGLEVRPSV
