# Supplementary material for: Functional Characterization of 14 Pht1 Family Genes in Yeast and Their Expressions in Response to Nutrient Starvation in Soybean
Source: PLoS One. 2012 Oct 25;7(10):e47726. doi: 10.1371/journal.pone.0047726 (PMC3485015; doi:10.1371/journal.pone.0047726)
Supplement: Text S2 — Nucleic acid sequences of GmPTs. (TXT) [file pone.0047726.s010.txt]

>GmPt1 [organism=Glycine max] [Glyma02g00840] Soybean Phosphate Transporter 1 gene in Pht1 family, complete cds
ATGGCTGGAGAATTGGGAGTTTTGAATGCACTTGATGTGGCAAAGACACAATGGTACCACTTCACTGCTATTGTGATCGCTGGAATGGGTTTCTTCACCGATGCCTATGACCTCTTCTGCATTTCCCTAGTCACCAAGCTTCTAGGGAGGCTATATTACACAGAACCAGGTGCACCAAAGCCAGGTTCACTTCCTCCAAGAGTTCAAGCTTCTGTGACTGGTGTAGCACTATGTGGCACATTAGCCGGCCAACTATTCTTTGGTTGGCTTGGTGACAAAATGGGGAGAAAAAGAGTCTATGGACTAACACTCATTCTCATGGTAGTGTGCTCCCTTGCCTCAGGACTCTCCTTTGGGTCAACTCCAGAGGGTGTCATGGCCTCACTTTGCTTCTTCAGGTTCTGGCTAGGGTTTGGGATTGGTGGTGACTACCCTCTTTCTGCCACAATCATGTCTGAATATGCCAACAAGAAGACGCGTGGCGCGTTCATAGCCGCGGTGTTTGCAATGCAAGGATTCGGAATCCTGGCTGGTGGAGTGGTGGCATTGATTGTTTCATATGCATATGACCAAAAGTACAAGCTTCCTAGTTATGAACAGAATCCAGAAGCATCCTTGGACCCCGCATTTGACTATGTTTGGAGAATAGTTTTGATGTTTGGTGCAGTTCCTGCTGCACTCACCTACTACTGGCGCATGAAGATGCCAGAGACAGCACGTTACACTGCCCTTGTGGCCAAGAATGCAAAACAAGCTGCTGCAGACATGTCTAAGGTGTTGCAAGTGGAACTTGAAGCTGAAGAGGAGAAGGTGAAGAAATTGACAGAGAATGAGAGCAACAAGTATGGTTTGTTCACCAAGGAATTTGTGAAACGCCATGGCCTGCATTTGTTGGGAACCACCACCACTTGGTTCTTGTTGGACATAGCATTCTACAGCCAAAACCTTTTCCAGAAGGACATTTTCAGTGCAATTGGGTGGATCCCTCCAGCAAAGGAAATGAATGCAATCCACGAGGTGTATAAGATTGCAAGAGCACAAACACTCATAGCACTATGCAGTACTGTGCCAGGTTACTGGTTCACAGTGGCATTAATTGATTACATGGGCCGTTTTGCCATCCAATTGTTGGGGTTCTTCTTCATGACTGTGTTCATGTTTGCTTTGGCTATACCATATGATCATTGGTCTGAGAAAGAAAACAGAATTGGGTTTGTGGTGATGTACTCTTTCACCTTTTTCTTTGCCAATTTTGGTCCAAATTCCACCACATTTGTTGTGCCAGCAGAGATTTTCCCTGCAAGGCTAAGGTCCACTTGCCATGGAATCTCTGCTGCTGCAGGAAAGGCTGGTGCAATTGTGGGTGCATTTGGGTTCCTATATGCTGCACAAAGCAAGGACCCTTCCAAGACTGATGCAGGGTACCCTACTGGTATTGGAATTAAGAACTCACTCATTATGCTTGGTGTGATCAACTTCATTGGGATGTTGTTCACCTTGCTTGTTCCAGAATCAAAGGGAAAATCACTGGAGGAGTTGAGTGGGGAGAATGGTGAAAATGATGCTGAACATGCAGTGTCTGCTAGGACAGTTCCTGTTTGA

>GmPt2 [organism=Glycine max] [Glyma03g31950] Soybean Phosphate Transporter 2 gene in Pht1 family, complete cds
ATGGCCAGGGAGCAAATTCAGGTGCTAAATGCGCTTGATGTGGCGAAAACACAATGGTACCATTTCACTGCAATCATCATTGCTGGAATGGGCTTCTTCACCGATGCATATGATCTATTCTGCATATCCCTTGTTACAAAGTTGCTTGGCCGCATATACTATCACGTTGATGGCGCAGCAAAGCCCGGAACATTGCCTCCAAATGTTTCAGCTGCTGTAAATGGCGTGGCTTTCTGTGGAACACTCTCAGGCCAGCTTTTCTTTGGCTGGCTTGGTGATAAGATGGGAAGGAAAAAAGTCTATGGCATGACTCTGATGCTGATGGTAATATGCTCCATCGGTTCTGGCCTTTCATTCGGACATAGCGCGAAATCTGTCATAGCAACTCTTTGCTTCTTCCGGTTCTGGCTTGGATTTGGTATTGGTGGAGACTATCCACTTTCTGCTACCATAATGTCTGAGTATTCTAACAAGAAGACTCGCGGTGCCTTCATTGCGGCCGTGTTTGCCATGCAGGGTTTTGGAATTTTGGCAGGTGGTATCTTTGCAATTATAATTTCAGTTGCATTCAAGGAAAGGTTTGATGCTCCACCATATGAGCTTGATCCAGCTGGCTCAACTGTTGCACAAGCAGACTACATTTGGAGGATAATTGTTATGGTGGGAGCACTGCCAGCTGCGTTAACTTACTACTGGAGGATGAAGATGCCGGAAACTGCCCGTTACACCGCTCTAGTCGCCAAGAACACGAAGCAGGCTGCAGCAGATATGTCTAAGGTTCTGCAGGTTGAGATTCAAGCTGAACCGCAGAAAGAGGAGCAGAAGGCTAACTCATATGGCTTATTTTCAAAGGAGTTCCTCCGTCGCCATGGACTGCATCTACTTGGTACAGCAAGCACATGGTTCTTGCTTGATATTGCATTCTATAGCCAAAATCTATTCCAGAAGGATATCTTCAGTGCAATTGGTTGGATACCTCCTGCAAAAACCATGAATGCCATTGAGGAGGTTTACAGAATTGCAAGGGCACAAACACTTATTGCCCTATGTAGTACAGTTCCTGGCTACTGGTTCACAGTGGCTCTCATTGACAAGATTGGAAGATTTGCTATCCAATTGATGGGATTCTTCTTCATGACTGTCTTCATGTTTGCTCTTGCCATTCCTTATGACCACTGGACTCATAAGGATAACCGGATAGGATTCGTGGTGATTTATTCGTTGACCTTCTTCTTTGCAAATTTCGGGCCTAATGCCACCACATTCGTCGTGCCGGCGGAGATTTTCCCAGCTAGATTCCGATCTACTTGCCATGGAATCTCATCAGCATCCGGGAAGCTCGGGGCTATTGTTGGTGCATTTGGGTTCTTGTACTTGGCACAAAACAAGGACAAGAGCAAAGCAGATGCAGGGTACCCTGCAGGTATTGGTGTGAAGAATGCACTTATTGTCTTGGGTGTGGTTAACATTTTAGGCTTCTTCTTTACATTCTTGGTGCCTGAGGCAAACGGGAAATCATTGGAGGAGATGTCAGGTGAGAATGATGAGGATGTTGGAACCCAGGAAGAGTCAGAGCAATCACATTCTCACAACAACAATAGAACTGTTCCATATGTTTAG

>GmPt3 [organism=Glycine max] [Glyma07g34870] Soybean Phosphate Transporter 3 gene in Pht1 family, complete cds
ATGTTGTGGTTCAAAATGGCGAGGTTGAAGGTGTTGTCAACCCTAGACACATCAAGGACACAATACTACCACTTCAAAGCCATCATCATTGCAGGGATGGGGCTCTTCACCGATGCCTACGACCTCTTCTCAATCACTCTCATCATCAAGATAATTGGAAGGGTATATTACGACCACCGCGAAGGCGAACACCGGTACGAGACCCCGCCGGAGGTCGTCTCCGCCTTGGTTGCCGTCGCGCTGCTGGGCACCGCCGTCGGCCAGCTGGTATTCGGCCGGCTTGGAGACCTCAAGGGGCGGCGGCGCGTGTACGGATTCTCCCTTTTGTTGATGGTCTTCAGCTCCTTGGCTTCTGGCTTCTCCATTTGTAGAAGAAAAACCTGCGTTCTCCTCACTCTTGGCTTCTTCAGGTTTTTCTTGGGGCTGGGGATTGGAGGAGACTACCCTCTGTCTTCTACCATAATGTCGGAGTTTGCGAACAAGAAGACAAGAGGGTCGTTCATAGCGGCGGTTTTTTCGATGCAAGGCTTCGGCATATTGGCCAGCTCCACCGTGACGATGGCGGTGTGCTCCATATTCCGTGCAGCGTCCAAGAACTCCGAGGCTGACTTGGCATGGAGGTTGATTCTCATGCTCGGTTCAGTTCCGGCAGCCATGACTTACTACTGGCGCATGATGATGCCCGAAACCGCCAGGTACACAGCATTAGTGGAGCAAAATGTGATGCAAGCAGCAAAGGACATGGAGAAAGTCCTTGATGTAACACTGAGCCAGATTGCTGAAGAACATCCATTGCCACCAACCCCACATCCATACCCTCTCCTTTCAAGGGAATTCTTGCGTAGGCACGGTCGTGACCTATTTGCATGTTCTTCCACATGGTTCCTTGTGGACATTGTGTTCTACAGCCAAGTTTTGTTCCAAAGTGAAATATACAAACGCTACCTAGACAAAAAGGAGGAAGTGGATGTGTATCAAGAGACTTTCCATGTTGCATGGATCCAAGCCGTTATTGCTGTGTGTTCCACAATCCCTGGCTACTTCTTCTCAGTGTACTTCATTGACAAATGGGGAAGGGTCAAAATCCAAATGATGGGTTTTTTCTTCATGGCATTGGCCTTTTTCGCCATTGGGATTCCCTATTACTCTTTTTGGACCACCGAGGACCATAATATGAATAAAGGGTTCATGGTGTTGTATGGGCTTGCTTTTTTCTTTGCCAATTTTGGGCCCAACACTACTACCTTCATAGTCCCAGCTGAGCTTTTTCCAGCTAGGTTTAGGTCAACGTGTCATGGAATTTCTGGGGCCGTTGGCAAGGTTGGGGCAATTATTGGGTCTGTGGGGTTTCTTTGGGCTTCACATAAAAAGAAGGAAAATGGATACCCTAAGGGAATTGGGATGGAAGTGACCCTTATCATACTTGGAGTGGTGTGCTTATTGGGAATGTTGGTCACCTACCTTTTCACTAGGGAAACCATGGGAAGGTCTTTGGAAGAGAATGAGGTTGAGAGTGTGAATCATGAAGTTGAAGAGCATGATAATCTTTGA

>GmPt4 [organism=Glycine max] [Glyma10g00950] Soybean Phosphate Transporter 4 gene in Pht1 family, complete cds
ATGGCTGGAGAACTTGGAGTGCTGAATGCACTTGATGTGGCAAAGACACAATGGTACCACTTCACTGCAATTGTGATAGCTGGAATGGGTTTCTTTACTGATGCCTATGATCTCTTCTGCATTTCCCTAGTCACCAAGCTACTAGGGAGGCTATATTACACAGAACCAGGTGCACCAAAGCCGGGAACTCTTCCTCCAAGAGTTCAAGCTTCTGTGACTGGTGTTGCACTGTGTGGCACATTAGCTGGCCAACTATTCTTTGGTTGGCTTGGTGACAAAATGGGGAGAAAAAAAGTCTATGGACTAACTCTTATTCTCATGGTAGTCAGCTCCCTTGCCTCAGGACTCTCCTTTGGGTCAACTGCAGAGGGTGTCATGGCCACACTTTGCTTCTTCAGGTTCTGGCTAGGCTTTGGGATTGGTGGTGACTACCCTCTTTCTGCCACAATTATGTCTGAATATGCAAACAAGAAGACACGTGGCGCATTCATAGCCGCTGTGTTTGCAATGCAAGGATTTGGAATCCTGGCTGGTGGAGTGGTGGCATTGATTGTCTCATATGCATATGATCAAAAGTACAAGCTTCCTAGTTATGCACAGAATCCAGAAGCATCCTTGGATCCTTCATTTGACTATGTTTGGAGAATAGTTTTGATGTTTGGTGCAATTCCAGCTGCACTCACCTACTACTGGCGCATGAAGATGCCAGAGACAGCACGTTACACAGCCCTTGTGGCCAAGAATGCAAAACAAGCTGCTGCAGACATGTCTAAGGTGTTGCAAGTGGAACTTGAAGCTGAAGAGGAAAAGGTGATGAAATTGACAGAGAATGAGAGTAACAAGTATGGTTTGTTCACCAAGGAATTTGCGAAACGCCATGGCCTGCATTTGTTGGGAACCACCACCACTTGGTTCTTGTTGGACATAGCATTCTACAGCCAAAATCTTTTCCAAAAGGACATTTTCAGTGCAATTGGGTGGATCCCTCCAGCAAAGGAAATGAATGCAATCCACGAGGTGTATAAGATTGCAAGAGCACAAACACTTATAGCACTGTGCAGTACTGTGCCAGGTTACTGGTTCACAGTGGCATTAATTGATTACATGGGCCGTTTCGCCATCCAATTGATGGGGTTCTTCTTCATGACCGTGTTCATGTTTGCTTTGGCTATACCATATCATCACTGGAGTGAGAAAGACAACAGAATTGGGTTTGTGGTGATGTACTCTTTCACCTTTTTCTTTGCCAATTTTGGTCCAAATGCCACCACATTTGTTGTGCCAGCAGAAATTTTCCCTGCAAGGCTAAGGTCCACTTGCCATGGAATCTCTGCTGCTGCAGGAAAAGCTGGTGCAATTGTGGGTGCATTTGGGTTCCTATATGCTGCACAAAGCAAGGACCCTTCCAAGACTGATGCAGGGTACCCTACTGGTATTGGGATTAAGAACTCACTCATTATGCTTGGTGTGATCAACTTCATTGGGATGCTATTCACCTTGCTGGTTCCTGAAGCAAAGGGGAAATCACTGGAGGAGTTGAGTGGGGAGAATAATGAAAATGATGCTGAACATGCAGTGTCTGCTAGGACAGTTCCTGTTTGA 

>GmPt5 [organism=Glycine max] [Glyma10g04230] Soybean Phosphate Transporter 5 gene in Pht1 family, complete cds
ATGGGGAAGGAGCAAGTTCAGGTGCTGAATGCCCTGGACGTGGCAAAGACACAATGGTATCATTTCACAGCAATCATCATTGCTGGAATGGGCTTCTTCACTGATGCTTATGATCTGTTCTGTATATCACTAGTCACAAAGCTACTTGGTCGCATTTACTACCACGTTGATGGGGCTGCAAAGCCTGGTTCATTGCCTCCCAATGTGTCAGCTGCAGTTAATGGTGTAGCTTTTGTTGGAACACTTTCAGGGCAACTCTTCTTTGGCTGGCTCGGCGACAAAATGGGCCGAAAAAAGGTCTATGGCATGACCCTTGCGCTTATGGTTATAGCTTCCATTGCTTCGGGTCTATCCTTCGGACACGATGCAAAGACTGTGATGACAACTCTATGCTTCTTTCGCTTCTGGCTTGGTTTTGGCATTGGTGGAGACTACCCTCTTTCGGCCACCATAATGTCTGAGTATTCTAATAAGAAGACTCGAGGTGCCTTTATAGCTGCAGTGTTTGCCATGCAGGGTTTTGGAATTTTGGCAGGAGGTGTGTTTGCTATTATCATAGCATCTGTGTTCAAGTCCAAGTTTGATTCTCCACCATACGAGGTTGATCCGTTGGGTTCGACTGTTCCACAAGCAGACTATGTTTGGAGGATAATTCTCATGTTTGGAGCAATTCCTGCTGCAATGACTTACTACTCGCGATCCAAGATGCCAGAAACCGCTCGTTACACTGCCTTGGTTGCCAAGAATATGGAGAAGGCTGCAGCAGATATGTCTAAGGTTATGAACATGGAGATTCAAGCCGAGCCAAAGAAGGAGGAGGAGGCACAAGCTAAATCATATGGATTGTTCTCCAAGGAGTTCATGAGTCGCCATGGACTGCATCTGCTCGGAACAACAAGCACATGGTTCTTGCTTGACATTGCATTCTACAGCCAAAATCTTTTCCAGAAGGATATCTTCAGCGCAATTGGTTGGATTCCTCCGGCAAAAACAATGAATGCTCTTGAGGAGGTTTTCTTTATTGCAAGGGCTCAAACTCTTATTGCTCTATGCAGTACAGTTCCTGGATACTGGTTCACTGTGGCCTTCATTGATAGGATAGGAAGATTCGCCATCCAATTGATGGGATTCTTCTTTATGACTATCTTCATGTTTGCTCTTGCCATTCCCTATGATCACTGGACTCTTAGGGAGAACAGAATTGGATTTGTGGTCATTTACTCTCTCACATTCTTCTTTGCAAACTTTGGGCCTAATGCCACCACATTTGTTGTGCCGGCGGAGATTTTCCCAGCTAGATTTAGATCCACTTGCCATGGAATATCTTCAGCATCTGGGAAGCTCGGGGCTATGGTTGGTGCATTCGGGTTTTTATATTTGGCACAGAATCAGGACCCGAGCAAAGCAGATGCAGGGTACCCTGCAGGTATTGGTGTGAGGAATTCACTGCTTGTGTTGGGTGTGATTAACATTTTAGGCTTCATGTTCACTTTCTTGGTGCCTGAGGCCAAGGGTAGATCCTTGGAGGAGATTTCGGGAGAGCAAGAAGAGGAGACCAAGGTGTAA

>GmPt6 [organism=Glycine max] [Glyma10g33020] Soybean Phosphate Transporter 6 gene in Pht1 family, complete cds
ATGGCCAGGGATCAGTTGCAAGTGCTTAATGCACTCGATGTTGCCAAGACACAATGGTACCATTTCACAGCAATTGTGATTGCTGGAATGGGTTTCTTCACTGATGCATATGATCTTTTTTGCATCTCCCTTGTCACCAAATTGCTTGGCCGCATATACTACTTTGAAGGCCACGACAAGCCAGGCTCTCTGCCATCAAATGTTTCTGCTGCCATCAATGGTGTTGCATTCTGTGGAACCCTTGCAGGCCAGCTTTTCTTTGGCTGGCTTGGTGATAAAATGGGAAGGAAACGTGTCTACGGAATGACCCTTATGCTCATGGTGATATGCTCAATTGCTTCTGGTCTTTCTTTTGGCAAAGACCCTAAAGCTGTTATGGCCACCCTTTGCTTCTTCCGTTTCTGGCTTGGATTTGGCATTGGTGGTGACTACCCTCTTTCGGCCACTATCATGTCTGAGTATGCCAACAAGAAGACTCGTGGAGCATTCATAGCTGCTGTTTTTGCAATGCAAGGTTTTGGAATTTTGGCTGGTGGCACGGTTGCAATTGTTGTTTCATCTGCTTTCAAGGCCTTGTACCCTGCTCCAGCATTCCAGGTTAACCCAGTTTTGTCCACAGTGCCACAAGCTGATTATGTTTGGAGGATAATCTTGATGTTTGGTGCACTCCCAGCTCTGCTCACATACTATTGGCGTATGAAAATGCCTGAGACTGCAAGATACACTGCCTTGGTTGCCAAGAATGCCAAGCAGGCAGCTGCAGATATGTCAAAGGTGCTGCAAGTTGAGATAGAAGCTGAACAGGAGAAAGTTGAGCAATTGGACACAAGAAAAGGGAATGAATTTGGATTGTTCACAAAACAGTTCCTTCGCCGCCATGGACTTCACCTTCTTGGAACAGCCGTTACTTGGTTCCTGTTGGACATTGCCTATTATAGTCAGAATCTTTTCCAGAAAGACATCTTCAGTACAATTGGTTGGATTCCTGAAGCAAAAACCATGAATGCCATTGAAGAGGTTTTCAAAATTGCTAGAGCACAGACCCTCATAGCCCTTTGCAGTACTGTACCTGGTTACTGGTTCACAGTGGCACTCATTGATAAGATGGGAAGGTTTACAATTCAATTGATGGGATTTTTCTTCATGACAGTGTTCATGTTTGCCTTGGCTATTCCATACCACCACTGGACCATGAAGGGCAACCAAATTGGGTTTGTTGTGCTGTACTCATTGACCTTCTTCTTTGCCAATTTTGGTCCAAATGCCACAACATTCGTGGTGCCGGCAGAGATTTTCCCAGCAAGGCTAAGGTCTACATGCCATGGTATATCGGCTGCAGCAGGGAAAGCTGGGGCAATGGTAGGGGCTTTTGGCTACCTGTATACTCAAAATGCCATTGGACTGAGAAATACACTTATAGTTTTGGGAGTGGTTAACTTCTTGGGGCTGCTGTTTACATTCTTGGTGCCTGAATCTAAAGGAAAATCCCTGGAGGAGATGTCTGCTTAG

>GmPt7 [organism=Glycine max] [Glyma10g33030] Soybean Phosphate Transporter 7 gene in Pht1 family, complete cds
ATGGCGGGAGGACAACTAGGAGTGCTTAATGCACTCGATGTGGCAAAGACACAATGGTACCACTTCACAGCTATTGTGATTGCTGGAATGGGATTCTTCACCGATGCCTATGATCTTTTCTGCATTTCCCTTGTGACCAAGTTGTTGGGGAGGTTATATTACACAGACATAAGGAACCCGAAGCCTGGTGTTCTTCCTCCTAATGTTCAAGCTGCTGTGACTGGTGTTGCACTATGTGGCACTTTAGCCGGCCAACTTTTCTTTGGATGGCTTGGTGACAAGTTGGGAAGGAAAAGGGTTTATGGCTTAACTCTTATGCTTATGGTTCTGTGTTCCATTGCCTCGGGACTCTCTTTTGGCGACACCCCTAAGGGTGTCATGGCCACACTTTGTTTCTTCAGATTCTGGCTTGGCTTTGGGATTGGTGGTGACTACCCTCTATCAGCTACAATTATGTCTGAATATGCCAACAAAAAGACTAGAGGGTCATTCATTGCTGCGGTGTTTGCAATGCAGGGTTTTGGAATCATGGCTGGTGGAATAGTTGCCTTGATTGTGTCATCTGCATATGACCACAAGTACGATCTTCCTAGTTACAAGGACAATCCAGCTGGATCGAAAGTGGATTCGCTTGATTACGTTTGGCGTATCATCTTGATGTTTGGTGCAGTCCCGGCTGCTCTTACCTACTATTGGCGAATGAAAATGCCAGAGACGGCTCGCTACACGGCCCTTGTAGCCAAGAATGCAAAACAAGCTGCTTCAGACATGTCTAAGGTGTTGCAAGTTGAGGTTGAAGCTGAAGAGGACAAGTTGCAGCACATGGTTGAGAGTGAAAACCAAAAGTATGGCTTGTTCAGCAAGGAATTCGCCAAACGCCACGGGCTGCACTTGGTTGGAACCACGGTAACTTGGTTCTTGTTGGACATTGCCTTCTACAGCCAGAACCTTTTCCAAAAGGACATTTTCACTGCCATTGGATGGATTCCTCCTGCACAAGACATGAATGCAATCCATGAAGTTTATAGGATTGCAAGAGCACAGACACTGATAGCATTGTGCAGCACCGTGCCAGGGTACTGGTTTACGGTGGCCTTTATCGATATCATTGGACGTTTCGCCATCCAATTGATGGGTTTCTTCTTCATGACAGTCTTCATGTTTGCTCTTGCTATACCTTACAATCACTGGAAGAATCACAACAATATTGGGTTTGTTGTGATGTATTCTTTCACCTTTTTCTTCTCCAATTTTGGTCCAAATGCCACCACATTTGTTGTGCCGGCAGAGATTTTCCCAGCAAGGCTGAGATCTACTTGTCATGGAATCTCAGCTGCGGCAGGAAAGGCAGGAGCAATTGTTGGTGCATTTGGATTCTTGTATGCTGCACAAAGTACGAACCCCAACAAGGTTGATCATGGTTACCCAACTGGTATTGGGGTTAAGAACTCCCTCATTGTGCTTGGTGTGATCAACTTCTTTGGAATGGTATTCACCTTGTTAGTACCAGAATCAAAGGGAAAATCACTGGAAGAGTTGAGTGGGGAGAATGAAGATGATGGTGCTGAGGCTATAGAGATGGCAGGGTCTGCTAGGACGGTTCCAGTTTAA


>GmPt8 [organism=Glycine max] [Glyma13g08720] Soybean Phosphate Transporter 8 gene in Pht1 family, complete cds
ATGGCACTGGAAGTGCTTGAAGCGCTCGATTCAGCGCGCACGCAATGGTACCACGTGACGGCCATTGTTATAGCGGGCATGGGCTTCTTCACTGATGCCTATGACCTTTTCTGTATCTCAACGGTTTCGAAACTTTTGGGACGGTTGTACTATTTTGACCCGAGCACCCCAACGGTGCCTGGAAAGCTCCCGCTGAACGTGAACAACATGGTCACCGGTGTCGCACTCGTTGGGACCCTCAGTGGCCAGCTCGTCTTTGGCTGGCTCGGAGACAAGCTCGGCCGGAAAAAAGTTTACGGTATCACCCTGATCCTCATGGTGTTCTGCGCCATTTGCTCTGGACTATCGTTCGGGGCAACAGCGAAGTCTGTCATGGGGACGCTCTGCTTCTTCCGCTTCTGGCTCGGCTTCGGCATCGGCGGAGACTACCCGCTCTCCGCCACCATCATGTCGGAGTACGCCAACAAGCGGACACGCGGCGCATTTATAGCAGCCGTGTTCGCCATGCAAGGTGTGGGGATCATTTTCGCGGGTTTAGTCTCCATGGCCCTCTCAGGAATCTTTAAATACTACTACCCTGCCCCAGCGTACATCGATAATCCTGTCTTGTCCACACAACCCGAGGGTGACCTTTTGTGGCGGCTTGTTCTCATGATTGGATCTGTCCCTGCGATGTTGACTTACTATTGGCGAATGAAAATGCCGGAGACGGGGCGTTACACCGCCATCATCGAAGGAAACGTGAAGCAAGCCGCCGCCGACATGGCGAAAGTCTTGGACATAGAGATCCAGGCTGAGCAAGATAAGTTGGCGGAATTCAATGCTAACAATAACTACCCACTCTGGTCAAACGAGTTCTTCAAGCGACATGGACGCCACTTGATAGGAACAATGAGTTCATGGTTTTTGTTAGATATTGCGTTCTACAGCCAAAACTTAACGCAGAAGGATATTTTCCCTGCGGTTGGGCTCATACACAAAGACTTTGAAATGGACGCTATTAGGGAAGTGTTCGAGACGTCACGTGCCATGTTCGTGATCGCGTTGCTGGGAACATTCCCAGGGTATTGGTTCACTGTTTTCTTCATTGAGAAGATTGGAAGGTACAAGATCCAACTTATTGGGTTCTTCATGATGTCGTTCTTCATGTTCATCATTGGGGTGAAGTACGATTATCTCAAGAACGAGGGCAAAGGCTACTTTGCGCTCTTATACGGATTAACGTTCTTTTTTGCTAACTTTGGACCCAATAGCACGACGTTCGTGCTGCCCGCCGAGCTTTTCCCGACGCGCGTGAGAAGCACGTGTCACGCCCTTAGCGCTGCGGCGGGAAAAGCCGGGGCCCTCGTGGGGACATTCGGAATACAAAGTTTGACTGTGGGTGGTCAATCATACAAGATTAAAAAGGTGATGATTATTCTGGCGGTGACAAACTTGTTAGGGTTCTTCTCTTCGTTTTTGGTTACTGAAACGAAGGGACGGTCCTTGGAAGAGATTTCTGGGGAGGATGGGAGAGAGAGTGAACTCACGCCAACGCCCAATAATAGGATTCAGGACTAG

>GmPt9 [organism=Glycine max] [Glyma14g28780] Soybean Phosphate Transporter 9 gene in Pht1 family, complete cds
ATGGCATTGGAAGTGCTTGAAGCGCTGGATTCAGCGCGCACGCAATGGTACCACGTGACCGCCATTGTAATAGCGGGCATGGGCTTCTTCACTGACGCCTACGACCTTTTCTGTATCTCCACGGTTTCGAAACTTTTGGGACGATTGTACTACTTCGACCCGAGCACCCCGAATCTCCCCGGGAAGCTCCCGCTGAGCGTCAACAACATGGTTACCGGCGTCGCGATTGTCGGAACCCTCACAGGCCAGCTCATCTTCGGCTGGCTCGGAGACAAGCTTGGCCGGAAAAAAGTGTATGGTATCACCCTCATCCTGATGGTGATCTGCGCCATTTGCTCTGGACTATCGTTCGGGGCAACGCCGAAGTCCGTCATGGGGACGCTCTGCTTCTTCCGCTTCTGGCTGGGCTTCGGCATCGGCGGAGACTACCCGCTCTCCGCCACCATCATGTCGGAGTACGCCAACAAGAGGACACGTGGCGCGTTCATAGCGGCCGTGTTCGCCATGCAGGGCGTGGGAATCATTTTCGCAGGTTTGGTCTCCATGACCCTCTCAGCAATCTTCAAGCACTACTACCCTGCTCCAGCGTACATCAACGACCCTGTCTTGTCCACGCAACCCGAGGGTGACCTTTTGTGGCGGCTGGTTCTGATGATCGGCGCTGTGCCAGCGATGATGACTTACTACTGGCGAATGAAGATGCCGGAGACGGGGCGTTACACTGCCATCATCGAAGGGAACGCCAAGCAAGCCGCGGCGGACATGGCAAAAGTCTTGGACATAGAGATCCAGGCGGAGCAGGACAAGTTGGCTGAGTTCAATGCTAGCAATAACTACCCACTGTGGTCGAACGAGTTCTTCCAGCGGCACGGGCGCCACTTGATAGGAACCATGAGTTCATGGTTTTTGTTAGATATTGCGTTCTACAGCCAGAACCTGACGCAGAAGGATATTTTCCCTGCGATTGGGCTCATAGACAAAGACTATCAAATGGACGCTATTAAGGAAGTGTTCGAGACATCACGTGCGATGTTCGTGATCGCGTTGCTGGGAACGTTCCCGGGGTACTGGTTCACCGTTTTCTTCATCGAGAAGATCGGAAGATACAAGATCCAACTCATCGGGTTCTTCATGATGTCGTTCTTCATGTTTGTCATTGGGGTGAAGTACGATTACCTCAAGAACGAGGGCAAAGGCTACTTCGCTCTTTTGTATGGGTTGACGTTCTTCTTTGCTAACTTTGGCCCCAACAGCACCACGTTTGTGCTGCCCGCCGAGCTTTTCCCGACGCGCGTGAGGAGCACGTGCCACGCACTCAGTGCTGCCGCGGGAAAAGCCGGGGCCCTTGTGGGAGTGTTTGGGATACAATGTTTAACTGTGGGCGGCGAATCGTACAAGATTAAGAAGGTAATGATTATTCTGGCGGTGACGAACTTGTTAGGGTTCTTCTCTTCGTTCTTGGTTACTGAGACGAAGGGACGGTCGTTGGAAGAGATTTCTGGGGAGGATGGGAGAGAGAGTGAACTCACACCGACGCCCAATAATAGGGTTCAGGGATCAAGGACTGAGACGATGTGA

>GmPt10 [organism=Glycine max] [Glyma14g36650] Soybean Phosphate Transporter 10 gene in Pht1 family, complete cds
ATGGGGTTCTTCACCGATGCATATGATCTCTTCTGCATCACTGCAGTTATCAAGCTCATAGGTCGCTTGTACTACTATGATCCCAATAGTCATAGTCCAGGAAAGCTTCCAAAGAATGTAAACAATGCAATAACAGGAGTTGCATTGTGCGGCACCCTCGCGGGGCAACTCTTCTTTGGCTGGCTGGGTGACAAACTCGGCCGAAAAAGGGTTTATGGCATAACACTTGTGACCATGGTGGGTTGTGCCTTGGCATCAGGGCTTTCTTTTGGCTCCACAGCCAAGAGTGTGGTTGCTAGTCTTTGCTTCTTCAGGTTCTGGCTAGGATTTGGCATTGGAGGAGATTACCCTCTCTCAGCTGTTATTATGTCTGAATATGCCAATCAAAAGACCAGGGGAGCTTTTGTTGCTGCTGTTTTTGCTATGCAAGGTGTGGGAATATTGGTTGCTGGAGGTGTGGCCATGTTGGTCTCCAAACTCTTCCTATTTGCCTATCCTGCCAGAATTTTTGCAGAAGATGCTGTGCAATCCACTCAGCCAGAAGCAGACTTTGTTTGGAGAATAGTGCTTATGTTTGGTGCATTTCCTGCAGCCTTAACTTATTACTGGCGAATGAAAATGCCAGAAACTGCAAGGTACACTGCCTTAGTGGAAGGAGATCACAAGAAAGCTGTTGAAGATATGGCCAAAGTTCTTGATAATGATATACCTTTAGAAGAATCAAATGCCAGGGTTGCTGCCACACCTGGCCCCTCTTATGGATTCTTCTCTTCAAAGTTTCTTGAAAAGCATGGACTTCACCTGCTAGGAACAACCAGCACCTGGTTTTTGTTGGACATTGCCTTCTACAGTCTTCAGCTAACACAAAAAGACTTTTACCCTGCAAGTGGACTTGTACCCAAGGACTCCCGAATGAATGCTATAGAGGAGGTTTTTCTACTCTCCAAAGCAATGTTTACCGTGGCTCTGTTTGCCACTGTCCCTGGATACTGGTGCACAGTGTACTTCATTGACAAGATTGGAAGGTACAAAATCCAACTTGTTGGATTTTTTGTAATGTCTGTTTGCATGTGGATTTTGGGACGCAAATATGGAGAATATAGGGGAGTTGACTGCAGCTCAGATGACAGATTAGAATATTGTGATGGAAACCTCCCTATGTTTATCATTCTTTTTGGACTCACCCTTTTCTTTGCAAACTTTGGACCCAATAGCACAACATTTATAGTGCCAGCAGAGCTGTTCCCTGCCAGGTTCCGTTCAACATGCCATGGGATATCAGCAGCAGCTGGGAAAGCAGGAGCTATCATTGGTGCTTTTGTGGTTCAAAGCTATACAGATAATGCAGAAGACAAAATCAAAGGGATGAAGAAGGCACTTATGACACTTTCAGTTGTCAATTTTCTTGGATTCTTCTGCACTTTCTTAGTGCCAGAAACACGAGGTCGATCACTTGAAGAAATCTCAGGAGAAGATAAAGAACTCCCAGGCAATATTACTCAAGACAATGCAAATGAGACAACAACTGATAAACAAAAGGGAACAAAAAACTCTAATGTTGAGAAACTTCCAGAAACCTTGATGGTTTAG


>GmPt11 [organism=Glycine max] [Glyma19g34710] Soybean Phosphate Transporter 11 gene in Pht1 family, complete cds
ATGGCCAGGGAGCAAATTCAGGTGCTGAACGCGCTTGATGTGGCGAAAACACAATGGTACCATTTCACTGCAATCATCATTGCTGGAATGGGCTTCTTCACCGATGCATATGATCTATTCTGCATATCCCTTGTTACGAAGTTGCTTGGCCGAATATACTACCACGTTGATGGCGCAGCAAAGCCAGGAACATTGCCTCCCAATGTTTCAGCTGCTGTAAATGGTGTGGCTTTCTGTGGAACACTTTCAGGCCAGCTTTTCTTTGGTTGGCTTGGTGATAAGATGGGAAGGAAAAAAGTCTATGGCATGACTCTGATGCTGATGGTAATATGCTCCATCGGTTCCGGCCTTTCATTCGGACATAGCGCAAAATCCGTGATAGCAACTCTCTGCTTCTTCCGGTTCTGGCTTGGATTTGGTATTGGTGGAGACTATCCACTTTCTGCTACCATAATGTCTGAGTATTCTAACAAGAAGACTCGCGGTGCATTCATTGCGGCGGTGTTTGCCATGCAGGGTTTTGGAATTTTGGCTGGTGGTATCTTTGCAATTATAATTTCAGTTGCATTCAAGGAAAGGTTTGATGCTCCACCATATGAGCTTGATCCAGCTGGCTCAACTGTTCCACAAGCAGACTACATTTGGAGGATAATTGTGATGGTTGGAGCACTCCCAGCTGCATTGACTTACTACTGGAGGATGAAGATGCCCGAAACTGCTCGTTATACCGCTCTAGTCGCCAAGAACACGAAGCAGGCAGCAGCAGACATGTCTAAGGTTCTGCAGGTTGAGATTCAAGCTGAACCACAGAAAGAGGAGCAGAAGGCTAACTCATATGGCTTGTTTTCCAAGGACTTCCTCAGTCGCCATGGACTGCATCTACTCGGTACAGCAAGCACATGGTTCTTGCTTGATATTGCATTCTATAGCCAAAATCTTTTCCAGAAGGATATCTTCAGTGCAATTGGTTGGATACCTCCTGCAAAAACCATGAATGCCATTGAGGAAGTTTACAGAATTGCAAGGGCTCAAACACTTATTGCTCTATGCAGTACAGTTCCTGGCTACTGGTTCACAGTGGCTCTCATTGACAAGATAGGAAGATTTGCTATCCAATTGATGGGATTCTTCTTTATGACTGTCTTCATGTTTGCTCTTGCCATTCCTTATGATCACTGGACTCATAAGGATAACCGGATAGGATTCGTGGTGATTTATTCATTGACCTTCTTCTTTGCAAATTTCGGGCCTAACGCCACCACGTTTGTCGTGCCCGCAGAGATTTTCCCAGCTAGGTTCCGATCTACTTGCCACGGAATCTCATCAGCATCCGGGAAGCTCGGGGCTATAGTTGGTGCATTTGGGTTCTTGTACTTGGCACAAAACAAGGACAAGAGCAAAGCAGATGCAGGGTACCCTGCAGGTATTGGTGTGAAGAATGCCCTTATTGTCTTGGGTGTGGTTAATATTTTAGGCTTCTTCTTTACATTCTTGGTGCCTGAGGCAAACGGAAAATCATTGGAGGAGATGTCAGGTGAGAATGATGAGGATGTTGGAACCCAGGAAGAGTCAGAGCAATCACATTCTCAAAACAACAATAGAACAGTTCCATATGTTTAG

>GmPt12 [organism=Glycine max] [Glyma20g02660] Soybean Phosphate Transporter 12 gene in Pht1 family, complete cds
ATGGCTAGGTTGAAGGTGTTGTCTGCCCTAGACACAGCAAGGACACAATACTACCACTTCAAAGCCATCATCATTGCAGGGATGGGGCTCTTCACCGATGCCTACGACCTCTTCTCAATCACTCTCATCATCAAGATAATTGGAAGGGTATATTACGGCCACCGCGAAGGTGAAAACCGGTACGAAACCCCACCGGAGGTCGTGTCCGCCTTGGTCGCCGTCGCCCTGCTGGGCACCGCCGTCGGCCAGCTGGTATTTGGCCGGCTTGGCGACCTCAAGGGGCGACGGCGAGTGTACGGATTCGCTCTTTTGTTGATGGTCTTCAGCTCCTTAGCTTCTGGCTTCTCCATTTGCATAAGAAAAACCTGCGTTCTCCTCACTCTTGGCTTCTTCAGGTTTTTCTTGGGGCTGGGTATTGGAGGAGACTACCCTCTGTCTTCTACCATAATGTCGGAGTTTGCGAACAAGAAGACAAGAGGGTCGTTCATAGCGGCGGTGTTTTCGATGCAAGGCTTCGGCATATTGGCCAGCTCCACCGTGACCATGGCAGTGTGCTCCATATTCGGCGCAGCGTCCAAGAATTCCGAGGCTGACGTGGCATGGAGACTCATACTCATGCTCGGTTCTGTCCCCGCAGCCATGACTTACTACTGGCGCATGATGATGCCCGAAACCGCCAGGTACACAGCATTAGTGGAGCAAAATGTGATGCAAGCAGCAAAGGACATGGAGAAAGTCCTTGATGTAACACTGAGCCAGATTGCTGAAGAAGATCCTTTGCCACCAACCCCGCATCCTTACCCTCTACTTTCATGGGAATTCTTGCGTAGGCACGGTCCTGACCTATTTGCATGTTCTTCCACATGGTTCCTTGTGGACATTGTGTTCTATAGCCAAGTTTTGTTCCAAAGTGAAATATACAAACGCTACCTAGACAAAAAGGAGGACGTGGATGTGTATCAAGAGACTTTCCATGCTGCATGGATCCAAGCCGTTATTGCTGTTTGTTCCACAATTCCTGGCTACTTCTTCTCAATGTATTTCATTGACAAATGGGGAAGGGTCAAAATCCAAATGATGGGCTTTTTCTTCATGGCATTGGCCTTTTTCTCCATTGGAATTCCCTATTACTCTTATTGGACCACCAAGGAACATCATAAGAATAAAGTGTTCATGGTGTTGTATGGACTTGCTTTTTTCTTTGCCAATTTTGGGCCCAACACTACTACTTTCATAGTCCCGGCTGAGCTTTTTCCTGCTAGGTTTAGGTCAAGTTGTCATGGCATTTCTGGGGCAGTTGGCAAGGTTGGGGCAATTATTGGGTCTGTGGGGTTTCTTTGGGCTTCACATAGAAAGAAGGAGGATGGGTACCCTAAGGGAATTGGGATGAAAGTGTCCCTTATTATACTTGGAGGGGTGTGCTTATTGGGAATGGTGATCACCTACTTTTTCACGAGGGAAACCATGGGAAGGTCTTTGGAAGAGAATGAGGTTGAGATTGAAGAGCAAGATAATCTTTGA

>GmPt13 [organism=Glycine max] [Glyma20g34610] Soybean Phosphate Transporter 13 gene in Pht1 family, complete cds
ATGGCAGGAGGACAACTAGGAGTGCTTAATGCACTCGATGTGGCAAAAACACAATGGTACCACTTCACTGCTATTGTGATAGCTGGAATGGGATTCTTCACTGATGCCTATGATCTTTTCTGCATTTCCCTTGTGACCAAGTTGTTGGGGAGGTTATATTACACAGACATAACGAACCCGAAGCCTGGTGTTCTTCCTCCTAATGTGCAAGCTGCTGTGACTGGTGTTGCTCTATGTGGCACTTTAGCCGGCCAACTTTTCTTTGGATGGCTTGGTGACAAGTTGGGAAGGAAAAGGGTTTATGGCTTAACTCTTATGCTTATGGTTGTGTGTTCCGTTGCCTCAGGGCTCTCTTTTGGAGACACCCCCAAGGGTGTCATGGCCACACTTTGTTTCTTCAGGTTCTGGCTTGGCTTTGGGATTGGTGGTGACTACCCTCTATCAGCTACAATCATGTCTGAATATGCCAACAAAAAGACTCGAGGGGCATTCATTGCTGCAGTGTTTGCAATGCAGGGTTTTGGAATCCTGGCTGGTGGAATAGTTGCCTTGATTGTGTCATCTGCATATGACCACAAATATGATCTTCCTAGTTACAAAGACAATCCAGCAGGTTCGAAGGTGGATTCGCTTGATTACGTTTGGCGTATCATTTTGATGTTTGGTGCAGTCCCAGCAGGGCTTACCTACTATTGGCGAATGAAAATGCCAGAGACGGCTCGTTACACGGCCCTTGTAGCCAAGAATGCAAAACAAGCTGCTTCAGACATGTCTAAGGTGTTACAAGTTGAGGTTGAAGCTGAAGAGGATAAGTTGCAGCACATGGTTGAGAGTGAACACCAAAAGTATGGCTTGTTCAGCAAGGAATTCGCCAAACGCCACGGGCTGCACTTGGTTGGAACCACAGTTACTTGGTTCTTGTTGGACATTGCCTTCTACAGCCAGAACCTTTTCCAAAAGGACATTTTCAGTGCCATTGGATGGATCCCTCCTGCACAAGACATGAATGCAATCCATGAAGTTTATAGGATTGCAAGAGCACAAACACTGATAGCATTGTGCAGCACCGTGCCAGGGTACTGGTTTACAGTGGCCTTTATCGATATCATGGGCCGTTTCGCCATCCAATTGATGGGTTTCTTCTTCATGACAGTCTTCATGTTTGCTCTTGCTATACCTTACAATCATTGGAAGAACCACAACAATATTGGCTTTGTTGTTATGTACTCATTCACATTCTTCTTCTCCAACTTTGGTCCAAATGCCACCACATTTGTTGTGCCAGCAGAGATTTTCCCAGCAAGGCTAAGATCTACTTGTCATGGAATCTCAGCTGCTGCAGGAAAGGCAGGAGCTATTGTTGGTGCATTTGGGTTCTTGTATGCTGCACAAAGTACGAACCCCGATAAAGTTGATCATGGTTACCCAACTGGTATTGGGGTTAAAAACTCCCTCATTGTGCTTGGTGTGATCAACTTCTTTGGAATGGTATTCACCTTGTTAGTGCCAGAATCAAAGGGAAAATCACTGGAAGAGTTGAGTGGGGAGAATGAAGATGATGGTGCTGAGGCTATAGAGATGGCAGGGTCTGCTAGGACGGTTCCAGTTTAA

>GmPt14 [organism=Glycine max] [Glyma20g34620] Soybean Phosphate Transporter 14 gene in Pht1 family, complete cds
ATGGCTAGGGATCAGTTGCAAGTGCTTAATGCACTCGATGTTGCCAAGACACAATGGTACCATTTCACAGCAATTGTGATTGCTGGAATGGGTTTCTTCACTGATGCATATGATCTTTTTTGCATCTCCCTTGTCACCAAATTGCTTGGCCGCATATACTACTTTGAAGGCCACGACAAGCCTGGCTCTCTGCCATCAAATGTTTCTGCTGCCATCAATGGTGTTGCATTCTGTGGAACCCTTGCAGGCCAGCTTTTCTTTGGCTGGCTCGGTGACAAAATGGGAAGGAAACGTGTCTACGGGATGACCCTTATGCTCATGGTGATATGCTCAATTGCTTCTGGTCTTTCTTTTGGCAAAGACCCTAAAGCTGTTATGGCTACTCTTTGCTTCTTCCGTTTCTGGCTTGGATTTGGCATTGGTGGTGACTACCCTCTTTCAGCCACTATCATGTCTGAGTATGCCAACAGGAAGACTCGTGGGGCATTCATAGCTGCTGTTTTTGCCATGCAAGGTTTTGGAATTTTGGCTGGTGGCACGGTGGCAATTGTAGTTTCATCTGCTTTCAAGGCCCTGTACCCTGCTCCAGCATTCCAGGTTAACCCAGTTTTGTCCACAGTGCCACAAGCTGATTATGTTTGGAGGATAATCTTGATGTTTGGTGCACTCCCAGCTCTGCTCACATACTATTGGCGAATGAAAATGCCTGAGACTGCAAGGTACACTGCCTTGGTTGCCAAGAATGCCAAGCAGGCAGCTGCAGATATGTCAAAAGTGCTGCAAGTTGAGATAGAAGCTGAACAGGAGAAAGTTGAGCAATTGGACACAAGAAGAGGGAATGAATTTGGCTTGTTCACAAAACAGTTCCTTCGCCGCCATGGACTTCACCTTGTTGGAACAGCCACTACTTGGTTCCTGTTGGACATTGCGTATTATAGTCAGAATCTTTTCCAGAAAGACATTTTCAGTACAATTGGTTGGATTCCTGAAGCAAAAACCATGAATGCCGTTGAAGAGGTTTTCAAAATTGCTAGAGCACAGACCCTCATAGCCCTTTGCAGTACCGTACCTGGTTACTGGTTCACAGTGGCACTCATTGATAAGATGGGAAGGTTTACAATTCAGTTGATGGGCTTTTTCTTCATGACAGTGTTCATGTTTGCCTTAGCTATTCCATACCACCACTGGACCATGAAGGGCAACCAAATTGGGTTTGTTGTGCTGTACTCATTGACCTTCTTCTTTGCCAATTTTGGTCCAAATGCCACCACATTCGTCGTGCCGGCAGAGATTTTCCCTGCAAGGCTAAGGTCTACATGCCATGGCATATCAGCTGCAGCAGGGAAAGCAGGGGCAATGGTAGGGGCTTTTGGCTACCTGTATGCTCAGAATGCCATTGGGCTGAGAAATACACTTATAGTTTTGGGTGTGATTAACTTCTTGGGGATGCTGTTTACATTCTTGGTTCCTGAATCTAAAGGAAAATCCCTGGAGGAGATGTCTGGTGAAGCTGAAGAAGAGACTACTGCTGCTACAAGAGAATCAGCAATGGAGGCTGGTCTAGAAGTTAGGCCTTCTGTATAA
